# Supplementary material for: Molecular evolution of DNMT1 in vertebrates: Duplications in marsupials followed by positive selection
Source: PLoS One. 2018 Apr 5;13(4):e0195162. doi: 10.1371/journal.pone.0195162 (PMC5886458; doi:10.1371/journal.pone.0195162)
Supplement: S1 Table — (XLSX) [file pone.0195162.s004.xlsx]

## Sheet: Table S1
Table S1. DNMT1 copies in vertebrate genomes
Group	Subgroup	Species	Scientific name	Assembly	Ensembl gene ID	Pseudogene	Location
Mammals	Eutherians	Algerian mouse	Mus spretus	SPRET_EiJ_v1	MGP_SPRETEiJ_G0032976	No	9:18,100,971-18,146,627:-1
		Alpaca	Vicugna pacos	vicPac1	ENSVPAG00000006117	No	GeneScaffold_1306:7,979-100,119:-1
		Alpaca	Vicugna pacos	vicPac1	-	Yes (retrogene)	GeneScaffold_2350:1,521,311-1,523,214:-1
		Armadillo	Dasypus novemcinctus	Dasnov3.0	ENSDNOG00000003313	No	JH578259.1:43,194-79,835:-1
		Brazilian guinea pig	Cavia aperea	CavAp1.0	ENSCAPG00000013136	No	AVPZ01000298.1:79,606-105,167:-1
		Bushbaby	Otolemur garnettii	OtoGar3	ENSOGAG00000001265	No	GL873646.1:3,898,160-3,937,866:1
		Cat	Felis catus	Felis_catus_6.2	ENSFCAG00000012246	No	A2:7,480,718-7,517,132:-1
		Chimpanzee	Pan troglodytes	CHIMP2.1.4	ENSPTRG00000010461	No	19:10,321,227-10,383,283:-1
		Chinese hamster CHOK1GS	Cricetulus griseus	CHOK1GS_HDv1	ENSCGRG00001022275	No	scaffold_30:2,096,552-2,142,915:-1
		Chinese hamster CriGri	Cricetulus griseus	CriGri_1.0	ENSCGRG00000005288	No	JH000173.1:1,267,230-1,313,537:1
		Cow	Bos taurus	UMD3.1	ENSBTAG00000002736	No	7:15,913,446-15,956,917:-1
		Damara mole rat	Fukomys damarensis	DMR_v1.0	ENSFDAG00000021245	No	KN122676.1:898,147-939,619:-1
		Degu	Octodon degus	OctDeg1.0	ENSODEG00000016929	No	JH651565.1:11,925,246-11,964,380:1
		Dog	Canis lupus familiaris	CanFam3.1	ENSCAFG00000017892	No	20:50,855,371-50,928,022:1
		Dog	Canis lupus familiaris	CanFam3.1	-	Yes	16:51,550,797-51,579,312:-1
		Dolphin	Tursiops truncatus	turTru1	ENSTTRG00000003178	No	GeneScaffold_1242:979-44,480:-1
		Elephant	Loxodonta africana	loxAfr3	ENSLAFG00000002818	No	SuperContig scaffold_26:33,456,199-33,507,027:1
		Ferret	Mustela putorius furo	MusPutFur1.0	ENSMPUG00000006829	No	GL896921.1:3,114,351-3,169,006:1
		Gibbon	Nomascus leucogenys	Nleu1.0	ENSNLEG00000012092	No	GL397381.1:1,453,695-1,522,694:-1
		Golden hamster	Mesocricetus auratus	MesAur1.0	ENSMAUG00000019579	No	KB708210.1:9,235,622-9,287,150:1
		Gorilla	Gorilla gorilla gorilla	gorGor3.1	ENSGGOG00000016574	No	19:10,333,264-10,382,593:-1
		Guinea Pig	Cavia porcellus	Cavpor3.0	ENSCPOG00000019557	No	DS563223.1:79,455-112,426:-1
		Hedgehog	Erinaceus europaeus	HEDGEHOG	ENSEEUG00000011466	No	GeneScaffold_3506:4,640-23,668:-1
		Horse	Equus caballus	EquCab2	ENSECAG00000026909	No	7:49,743,117-49,782,992:1
		Human	Homo sapiens	GRCh38	ENSG00000130816	No	19: 10,133,345-10,231,286:-1
		Hyrax	Procavia capensis	proCap1	ENSPCAG00000011023	No	GeneScaffold_2982:3,221-54,786:-1
		Hyrax	Procavia capensis	proCap1	-	Yes (retrogene)	scaffold_11117:23,552-28,104:1
		Kangaroo rat	Dipodomys ordii	Dord_2.0	ENSDORG00000014116	No	KN672526.1:450,933-483,699:-1
		Lesser Egyptian jerboa	Jaculus jaculus	JacJac1.0	ENSJJAG00000021067	No	JH725539.1:1,476,597-1,548,506:-1
		Lesser Egyptian jerboa	Jaculus jaculus	JacJac1.0	-	Yes	JH725458:12,722,875-12,726,032:-1
		Lesser hedgehog tenrec	Echinops telfairi	TENREC	ENSETEG00000012574	No	GeneScaffold_3422:551-152,769:-1
		Long-tailed chinchilla	Chinchilla lanigera	ChiLan1.0	ENSCLAG00000009575	No	JH721955.1:1,465,480-1,505,462:-1
		Macaque	Macaca mulatta	Mmul_8.0.1	ENSMMUG00000014604	No	19:10,141,078-10,217,180:-1
		Marmoset	Callithrix jacchus	C_jacchus3.2.1	ENSCJAG00000005794	No	22:9,535,471-9,591,994:-1
		Marmoset	Callithrix jacchus	C_jacchus3.2.1	-	Yes	12:39,655,494-39,658,565:-1
		Megabat	Pteropus vampyrus	pteVam1	ENSPVAG00000003676	No	GeneScaffold_2868:81,189-118,506:-1
		Microbat	Myotis lucifugus	Myoluc2.0	ENSMLUG00000001347	No	GL430306:270,279-309,756:1
		Mouse	Mus musculus	GRCm38	ENSMUSG00000004099	No	9:20,907,209-20,959,888:-1
		Mouse lemur	Microcebus murinus	Mmur_2.0	ENSMICG00000010231	No	KQ056147.1:2,693,857-2,743,062:1
		Mouse lemur	Microcebus murinus	Mmur_2.0	-	Yes (retrogene)	KQ058402:646,249-648,552:1
		Mouse lemur	Microcebus murinus	Mmur_2.0	-	Yes (retrogene)	KQ055236:1,431,908-1,434,744:-1
		Naked mole-rat (female)	Heterocephalus glaber	HetGla_female_1.0	ENSHGLG00000018262	No	JH602141.1:2,315,251-2,358,711:-1
		Naked mole-rat (male)	Heterocephalus glaber	HetGla_1.0	ENSHGLG00100014229	No	JH168164.1:668,022-711,551:-1
		Northern American deer mouse	Peromyscus maniculatus bairdii	Pman_1.0	ENSPEMG00000004880	No	KI615634.1:697,246-745,265:1
		Northern American deer mouse	Peromyscus maniculatus bairdii	Pman_1.0	-	Yes (retrogene)	KI615470:5,512,889-5,517,553:-1
		Olive baboon	Papio anubis	PapAnu2.0	ENSPANG00000001264	No	19:9,066,643-9,130,047:-1
		Orangutan	Pongo abelii	PPYG2	ENSPPYG00000009545	No	19:10,320,583-10,381,969:-1
		Panda	Ailuropoda melanoleuca	ailMel1	ENSAMEG00000011823	No	GL192824.1:911,941-953,972:1
		Pig	Sus scrofa	Sscrofa11.1	ENSSSCG00000013659	No	2:68,981,566-69,029,855:-1
		Pika	Ochotona princeps	OchPri2.0-Ens	ENSOPRG00000007032	No	GeneScaffold_4259:24,894-98,959:-1
		Prairie vole	Microtus ochrogaster	MicOch1.0	ENSMOCG00000013903	No	5:15,017,259-15,065,085:-1
		Rabbit	Oryctolagus cuniculus	OryCun2.0	ENSOCUG00000008415	No	GL018833:156,386-194,644:1
		Rat	Rattus norvegicus	Rnor_6.0	ENSRNOG00000039859	No	8:21,922,515-21,968,495:-1
		Ryukyu mouse	Mus caroli	CAROLI_EIJ_v1.1	MGP_CAROLIEiJ_G0031852	No	9:16,907,026-16,960,331:-1
		Sheep	Ovis aries	Oar_v3.1	ENSOARG00000015380	No	5:12,361,126-12,414,404:-1
		Shrew	Sorex araneus	COMMON_SHREW1	ENSSARG00000006730	No	GeneScaffold_5959:38,622-108,016:-1
		Shrew mouse	Mus pahari	PAHARI_EIJ_v1.1	MGP_PahariEiJ_G0014718	No	10:16,227,884-16,274,209:-1
		Sloth	Choloepus hoffmanni	choHof1	ENSCHOG00000009490	No	GeneScaffold_3158:933-38,678:-1
		Squirrel	Ictidomys tridecemlineatus	SpeTri2.0	ENSSTOG00000010841	No	JH393469.1:520,493-565,416:-1
		Tarsier	Carlito syrichta	tarSyr1	ENSTSYG00000008976	No	GeneScaffold_3317:591-39,959:-1
		Tree Shrew	Tupaia belangeri	TREESHREW	ENSTBEG00000007303	No	GeneScaffold_2214:959-57,756:-1
		Upper Galilee Mountains blind mole rat	Nannospalax galili	S.galili_v1.0	ENSNGAG00000010277	No	KL203894.1:582,606-628,293:1
		Vervet	Chlorocebus sabaeus	ChlSab1.1	ENSCSAG00000007378	No	6:9,199,003-9,263,607:-1
	Marsupials	Tammar wallaby	Macropus eugenii	Meug_1.0	ENSMEUG00000012650 (copy 1)	No	GeneScaffold_10206:12,207-45,423:-1
		Tammar wallaby	Macropus eugenii	Meug_1.0	ENSMEUG00000008027 (copy 2)	No	GeneScaffold_8347:34,447-75,728:-1
		Opossum	Monodelphis domestica	BROADO5	Copy 1a	No	3:431,108,118-431,161,113:1
		Opossum	Monodelphis domestica	BROADO5	ENSMODG00000005463 (copy 1b)	No	3:431,298,625-431,342,040:1
		Opossum	Monodelphis domestica	BROADO5	Copy 1ψ	Yes	3:431,228,446-431,291,545:1
		Tasmanian devil	Sarcophilus harrisii	DEVIL7.0	ENSSHAG00000008894 (copy 1)	No	GL841404.1:478,373-510,937:1
		Tasmanian devil	Sarcophilus harrisii	DEVIL7.0	Copy 2	No	GL841374.1:2,828,309-2,840,121:1; GL843446.1:1,113-16,383:-1; GL841404.1:515,497-516,868:1
		Koala	Phascolarctos cinereus	phaCin_unsw_v4.1	XP_020850571.1 (Copy 1)	No	NW_018344010.1:3,394,091-3,443,476:1
		Koala	Phascolarctos cinereus	phaCin_unsw_v4.1	XP_020850745.1 (Copy 2)	No	NW_018344010.1:3,470,241-3,504,595:1
	Monotremes	Platypusa	Ornithorhynchus anatinus	OANA5	ENSOANG00000012255; ENSOANG00000031544	No	Contig12710:24-17,714:-1; Contig19880:3,034-14,403:-1
Birds		Chicken	Gallus gallus	Gallus_gallus-5.0	ENSGALG00000038018	No	KQ759557.1:7,325-30,068:1
		Duck	Anas platyrhynchos	BGI_duck_1.0	ENSAPLG00000002534	No	KB747308.1:2,995-17,560:-1
		Flycatcher	Ficedula albicollis	FicAlb_1.4	ENSFALG00000007760	No	JH603623.1:4,401-37,350:1
		Turkeya	Meleagris gallopavo	UMD2	ENSMGAG00000006494; ENSMGAG00000016565	No	GL425784.1:128-888:1; GL428959.1:321-1,658:1
		Zebra Fincha	Taeniopygia guttata	taeGut3.2.4	ENSTGUG00000013708; ENSTGUG00000014910	No	Un:116,426,172-116,436,437:-1; Un:10,258,478-10,262,957:-1
Reptiles		Anole lizard	Anolis carolinensis	AnoCar2.0	ENSACAG00000003948	No	GL343414.1:718,108-794,391:-1
		Chinese softshell turtle	Pelodiscus sinensis	PelSin_1.0	ENSPSIG00000002916	No	JH207309.1:27,075-52,153:-1
Amphibians		Xenopus	Xenopus tropicalis	JGI_4.2	ENSXETG00000022035	No	GL172728.1:369,316-385,097:1
Fish		Amazon molly	Poecilia formosa	PoeFor_5.1.2	ENSPFOG00000005624	No	KI519725.1:374,396-386,045:-1
		Cave fish	Astyanax mexicanus	AstMex102	ENSAMXG00000012182	No	KB872428.1:86,460-115,614:1
		Cod	Gadus morhua	gadMor1	ENSGMOG00000003491	No	GeneScaffold_1876:25,060-36,707:-1
		Coelacanth	Latimeria chalumnae	LatCha1	ENSLACG00000011017	No	JH127822.1:557,931-625,634:1
		Fugu	Takifugu rubripes	FUGU4	ENSTRUG00000008132	No	scaffold_15:238,225-247,151:-1
		Lamprey	Petromyzon marinus	Pmarinus_7.0	ENSPMAG00000002148	No	GL476694:268,995-294,485:1
		Medaka	Oryzias latipes	MEDAKA1	ENSORLG00000005582	No	8:8,618,103-8,627,686:1
		Platyfish	Xiphophorus maculatus	Xipmac4.4.2	ENSXMAG00000018063	No	JH557149.1:238,131-249,723:-1
		Spotted gar	Lepisosteus oculatus	LepOcu1	ENSLOCG00000007421	No	LG6:14,759,235-14,785,458:-1
		Stickleback	Gasterosteus aculeatus	BROADS1	ENSGACG00000013741	No	groupXI:13,429,341-13,440,412:-1
		Tetraodon	Tetraodon nigroviridis	TETRAODON8	ENSTNIG00000018567	No	3:11,965,059-11,974,704:-1
		Tilapia	Oreochromis niloticus	Orenil1.0	ENSONIG00000007221	No	AERX01074151.1:2-1,745:1
		Tilapia	Oreochromis niloticus	Orenil1.0	ENSONIG00000001574	No	GL831149.1:4,841,571-4,854,459:1
		Zebrafish	Danio rerio	GRCz10	ENSDARG00000030756	No	3:54,336,611-54,352,679:-1
aSpecies exhibiting a single gene that is erroneously annotated as two genes.
