# Supplementary material for: Molecular evolution of DNMT1 in vertebrates: Duplications in marsupials followed by positive selection
Source: PLoS One. 2018 Apr 5;13(4):e0195162. doi: 10.1371/journal.pone.0195162 (PMC5886458; doi:10.1371/journal.pone.0195162)
Supplement: S2 Table — (XLSX) [file pone.0195162.s005.xlsx]

## Sheet: Table S2
Table S2. Branch-site tests of positive selection excluding wallaby’s copy 2 and opossum’s copy 1ψ
Brancha	Log-likelihood model A	Log-likelihood null model A1	2Δℓ	P-value	ωsb	Selected codonsc
Wallaby 1	-12853.7	-12853.7	0	0.5	1
Koala 1	-12853.7	-12853.7	0	0.5	1
Tasmanian devil 1	-12853.7	-12853.7	0	0.5	1
Opossum 1a	-12853.7	-12853.7	0	0.5	1
Opossum 1b	-12837.1	-12841.1	8.14	0.002**	6.919	V513W
Koala 2	-12814.8	-12820.2	10.75	0.001***	3.618	D444T, T467G, V535K, L899Q, G1110H, S1342A, G1449N
Tasmanian devil 2	-12818.8	-12823.8	9.83	0.001***	2.641	N529Q, E906N, S1076N, S1122L, E1129I, A1338S
A	-12853.7	-12853.7	0	0.5	1
B	-12853.7	-12853.7	0	0.5	1
C	-12853.5	-12853.5	0	0.5	1
D	-12853.7	-12853.7	0	0.5	1
E	-12825.5	-12829.9	8.8	0.002**	3.078	K586S, E711I, Y775W, S954P, S1034, P1099V, L1384E
aInternal branches are represented with letters as in Fig 4.
bdN/dS for the class of codons under positive selection.
cFor each mutation, the first letter and the number correspond to the amino acid in human Dnmt1s, and the last letter corresponds to the mutation observed in the sequence(s) of interest. For the mutation S1034, the final amino acid is not provided because it is not the same in all the descendants of branch E.
*, P < 0.05; **, P < 0.01; ***, P < 0.001.
