# Supplementary material for: Molecular evolution of DNMT1 in vertebrates: Duplications in marsupials followed by positive selection
Source: PLoS One. 2018 Apr 5;13(4):e0195162. doi: 10.1371/journal.pone.0195162 (PMC5886458; doi:10.1371/journal.pone.0195162)
Supplement: S3 Table — (XLSX) [file pone.0195162.s006.xlsx]

## Sheet: Table S3
Table S3. Branch-site tests of positive selection using 44 outgroup species
Brancha	Log-likelihood model A	Log-likelihood null model A1	2Δℓ	P-value	ωsb	Selected codonsc
Wallaby 1	-38937.8	-38937.8	0	0.5	1
Koala 1	-38937.8	-38937.8	0	0.5	1
Tasmanian devil 1	-38937.8	-38937.8	0	0.5	1
Opossum 1a	-38937.7	-38937.7	0	0.5	1
Opossum 1b	-38891.6	-38896.2	9.3577	0.005**	12.6953	I511S, V512S, V513W
Wallaby 2	-38917.4	-38917.4	0.112554	0.472639	1.34049
Koala 2	-38880.8	-38894	26.4181	9.19×10−7***	3.93957	T467G, P955T, D1067M, S1342A, D1347G, R1368F, G1449N
Tasmanian devil 2	-38831.8	-38846.8	30.1386	1.43×10−7***	5.23481	N454A, L854P, L867F, K881I, E906N, H1036I, S1076N, P1080K, G1183K, T1203T, L1220I, A1338S, V1345I, E1376T, A1383L, D1416T, A1422M, A1431V, N1568Q, L1594N, M1596I
A	-38937.8	-38937.8	0	0.5	1
B	-38937.8	-38937.8	4e-06	0.499999	1
C	-38935.8	-38936.4	1.24706	0.268025	57.6802
D	-38937.8	-38937.8	6e-06	0.499999	1
E	-38937.8	-38937.8	0	0.5	1
F	-38898.8	-38911	24.3537	2.57×10−6***	999	N457, D470E, K644G, A781S, S878T, Y1035F, H1036W, A1049V, I1413V, A1431T, F1566V, D1571E
G	-38858.4	-38867.3	17.8178	6.76×10−5***	3.82184	S954P, P955, K957, R960L, R995Q, K1004, A1033, H1036, D1067, V1074K, L1086Q, R1368, E1376, L1384E, A1422, H1427L
aInternal branches are represented with letters as in Fig 3.
bdN/dS for the class of codons under positive selection.
cFor each mutation, the first letter and the number correspond to the amino acid in human Dnmt1s, and the last letter corresponds to the mutation observed in the sequence(s) of interest. For some mutations the last letter is not reported because not all species share the same amino acid.
*, P < 0.05; **, P < 0.01; ***, P < 0.001.
